# Supplementary material for: Learning-induced ribosomal RNA is required for memory consolidation in mice—Evidence of differentially expressed rRNA variants in learning and memory
Source: PLoS One. 2018 Oct 3;13(10):e0203374. doi: 10.1371/journal.pone.0203374 (PMC6169870; doi:10.1371/journal.pone.0203374)
Supplement: S2 File — The primary data points used to produce means and variance presented in figures and results. (XLSX) [file pone.0203374.s005.xlsx]

## Sheet: Untrained Yoked Trained Shock Z
	Hab	T1	T2	T3
Untrained	60	73	56	40
Untrained	68	38	28	26
Untrained	78	49	33	38
Untrained	78	66	33	40
Untrained	80	71	39	30
Yoked	102	35	14	15
Yoked	81	27	35	46
Yoked	109	58	23	39
Yoked	94	9	31	15
Yoked	83	70	53	56
Yoked	63	21	22	11
Trained	71	7	5	3
Trained	74	10	5	2
Trained	63	6	2	16
Trained	62	14	3	12
Trained	92	9	17	7
Trained	113	6	5	1
Trained	109	5	2	1
Trained	88	9	3	3
Trained	80	15	13	2

## Sheet: Untrained Yoked Trained Time to
Table 1
	Hab	T1	T2	T3
Untrained	0.5	1.74	6.04	0.5
Untrained	28.73	0.5	6.47	8.21
Untrained	8.68	0.5	20.39	3.84
Untrained	0.5	6.71	21.42	10.88
Untrained	10.98	14.55	3.2	15.38
Yoked	10.03	1	20	21
Yoked	16.67	0	33	30
Yoked	30.33	7	24	15
Yoked	8.6	3	25	5
Yoked	2.3	3	5	20
Yoked	1.5	9	70	12
Trained	1.43	9	29.33	378.23
Trained	5.17	8.2	30.47	61.7
Trained	11.97	0.53	36.3	594.2
Trained	7.87	5.5	29.77	1666
Trained	0.53	11.77	27.77	29.6
Trained	12.03	7.8	14.3	40.1
Trained	7.64	1.97	267.27	242.21
Trained	8.94	2.47	602.67	449.25
Trained	16.08	39.01	318.32	341.67

## Sheet: Untrained Yoked Trained RNA Exp
	cFOS	rRNA	cJUN
Untrained	0.675147	0.774908	0.525566
Untrained	1.20352	0.922509	0.950358
Untrained	0.978474	0.922509	0.950358
Untrained	1.16438	1.25461	1.28686
Untrained	0.978474	1.12546	1.28686
Yoked	0.977495	0.922509	1.20039
Yoked	1.89628	0.848902	1.16317
Yoked	2.31605	0.994142	0.620952
Yoked	1.67906	0.940867	0.746009
Yoked	2.21624	0.748699	0.769104
Yoked	1.08806	0.937343	0.630543
Trained	1.33072	1.05315	1.84485
Trained	2.60274	1.15314	1.67593
Trained	1.34051	1.42066	2.00471
Trained	1.21331	1.51292	1.31909
Trained	1.54599	1.03321	1.37187
Trained	1.14775	1.45756	0.781649
Trained	1.90802	1.30996	1.3611
Trained	1.57632	1.51292	1.82621
Trained	1.36399	1.39299	1.25681

## Sheet: Untrained Yoked Trained rRNA va
	Variant I&II	Variant III	Variant IV	Variant VI
Untrained	1.22774	1.50668	0.976135	1.07724
Untrained	1.32655	0.456102	1.39861	1.54505
Untrained	0.873986	0.937248	0.675685	0.412327
Untrained	1.01859	1.03097	0.993002	0.997268
Untrained	0.722348	1.22547	1.05384	0.702071
Untrained	0.83078	0.843523	0.902722	1.26604
Trained	0.808348	1.76063	1.57326	1.07619
Trained	0.466708	0.762479	1.66228	0.951426
Trained	1.10103	0.802069	1.61294	1.06735
Trained	1.34994	1.94928	1.5132	1.26291
Trained	0.758987	1.32868	1.2881	0.381705
Trained	0.963051	1.18625	1.04058	0.161983
Trained	0.947172	1.41274	1.6052	0.106887

## Sheet: Vehicle and CX-5461 Shock Zone 
	Pre-Training	T1	T2	T3
CONTROL	88	51	24	9
CONTROL	63	10	7	69
CONTROL	84	9	3	2
CONTROL	47	15	7	4
CONTROL	77	7	3	1
CONTROL	79	5	5	1
CONTROL	81	8	3	2
CONTROL	111	4	22	2
CONTROL	91	3	3	1
CONTROL	102	9	1	0
CONTROL	91	11	4	2
CONTROL	85	8	1	4
CX	67	5	2	3
CX	66	6	5	4
CX	79	16	5	24
CX	81	6	4	2
CX	93	8	4	5
CX	112	8	5	1
CX	98	6	2	4
CX	127	5	3	1
CX	96	9	1	3
CX	81	5	3	0
CX	88	10	5	2

## Sheet: Vehicle and CX-5461 Time to Fir
	Pre-Training	T1	T2	T3	Retention Test
CONTROL	6.37	6	32.9	160.47	600.03
CONTROL	10.33	8.443	0.53	0.9	28.73
CONTROL	8.17	1.13	246.678	828.2	286.73
CONTROL	22.7	2.17	53.55	297.23	600.6
CONTROL	20.27	10.93	38.3	1247.47	600.73
CONTROL	8.03	2.17	29.33	528.92	600.7
CONTROL	16.97	43.6	18.73	1180.03
CONTROL	22	3.83	285.8	38.87
CONTROL	16.47	0.53	42.13	183.23
CONTROL	15.03	16.27	23.63	610.6
CONTROL	11.23	0.53	1295.13	1800
CONTROL	16.17	0.53	27.73	353.53
CX	0.53	0.77	13.76	37.2	33.67
CX	8.1	25.17	40.03	24.3	28.17
CX	12.21	0.53	509.14	51.55	0
CX	37.37	20.09	25.7	34.2	10.78
CX	27.67	2.9	35.9	21.03	88.56
CX	4.07	34.27	21.73	65.37
CX	19.63	3.2	20.9	1437.7
CX	10.77	9.23	42.43	956.83
CX	19	5.1	577.6	1637.07
CX	25.07	0.53	51.5	35
CX	11.33	0.53	336.23	1800

## Sheet: Vehicle and CX-5461 RNA 45 min 
RNA after CX	Cjun	Cfos	rRNA
Vehicle	0.908001	1.20353	1.11314
Vehicle	1.28791	0.774412	1.39964
Vehicle	0.985233	0.68665	0.59893
Vehicle	0.957994	1.03257	0.76228
Vehicle	1.10444	0.935857	1.10171
Vehicle	0.756424	1.36698	1.0243
CX-5461	0.91994	0.88784	0.73212
CX-5461	0.12685	0.98561	0.29432
CX-5461	0.87028	1.48896	0.61187
CX-5461	0.97304	1.26246	0.583
CX-5461	0.94341	1.36791	0.66101
CX-5461	0.85223	1.21374	0.6873

## Sheet: Vehicle and CX-5461 rRNA varian
	Variants I&II	Variant III	Variant IV	Variant VI
Vehicle	1.23891	1.78551	0.92388	0.467
Vehicle	1.06204	1.40608	0.84352	0.512
Vehicle	0.8047	0.52161	0.8554	1.019
Vehicle	0.61545	0.6413	1.05411	0.863
Vehicle	0.95959	0.74501	1.11167	1.462
Vehicle	1.31931	0.9005	1.21142	1.678
CX-5461	0.79367	1.46293	0.51821	0.438
CX-5461	0.71997	3.44944	0.54271	0.972
CX-5461	0.76554	0.80492	0.50493	0.664
CX-5461	0.40978	0.71396	0.4492	0.52
CX-5461	0.87325	0.55568	0.93294	0.753

## Sheet: 45s rRNA Expression 24 h after 
RNA 24h later	45s
Untrained no RT	1.44474
Untrained no RT	1.1297
Untrained no RT	1.02475
Untrained no RT	1.03348
Untrained no RT	0.367325
Untrained w/RT	1.06675
Untrained w/RT	1.25392
Untrained w/RT	1.34466
Untrained w/RT	1.39953
Untrained w/RT	1.11457
Trained no RT	2.36482
Trained no RT	3.02037
Trained no RT	1.01789
Trained no RT	1.74452
Trained no RT	2.59288
Trained w/RT	2.24092
Trained w/RT	1.8187
Trained w/RT	2.31502
Trained w/RT	2.79243
Trained w/RT	2.18055

## Sheet: Training 48 h after Vehicle or 
Table 1
Condition	Pre-Training_Entrances	T1_Entrances	T2_Entrances	T3_Entrances	RT_Entrances	Pre_TtFE	T1_TtFE	T2_TtFE	T3_TtFE	RT_TtFE
Vehicle	84	9	3	2	6	1.07	20.2	17.83	23.97	72
Vehicle	94	7	2	1	2	4.3	0.53	260.3	16.1	351.17
Vehicle	82	3	1	1	0	14.13	5.03	668.73	27.43	600.03
Vehicle	70	7	5	3	0	7.8	5.33	19.53	445.2	600.03
Vehicle	80	14	4	5	1	5.53	15.13	20	44.33	421.43
Vehicle	114	6	3	0	3	5.83	3.13	94.73	1800.03	223.53
CX-5461	85	12	2	4	0	5.23	28.33	30.27	25.97	600.03
CX-5461	102	7	3	1	0	13	4.13	725	925.03	600.03
CX-5461	87	7	1	0	0	15.97	13.37	570.07	591.33	600.03
CX-5461	70	15	6	3	0	15.37	6.83	17.83	63.5	600.03
CX-5461	90	5	3	1	4	25.73	8.9	29.53	30.33	368.63
CX-5461	100	16	7	5	1	9.87	4.47	2.37	182.6	371.07

[truncated: 2 more sheets: Variant rRNA Expression 24 h af, Untrained and Trained Nucleolar]
